# Supplementary material for: Comprehensive gene expression analysis of canine invasive urothelial bladder carcinoma by RNA-Seq
Source: BMC Cancer. 2018 Apr 27;18:472. doi: 10.1186/s12885-018-4409-3 (PMC5921755; doi:10.1186/s12885-018-4409-3)
Supplement: Supplementary file 1 — Table S1. Sequences of the oligonucleotide primers used for quantitative PCR. (XLSX 11 kb) [file 12885_2018_4409_MOESM1_ESM.xlsx]

## Sheet: Sheet1
	Table S1
	Sequences of the oligonucleotide primers used for quantitative PCR
	Primer set		Primer sequence (5’－3’)	Product size (bp)	GenBank accession number
	CHST4	Forward	ACC TGC CTG CAA CAT CTT CT	139	NM_001287130
		Reverse	AAA GCG TAC CTC CTT GAG CA
	PIGR	Forward	ACC TCT GTC AAC CGG CAT AC	112	NM_001287152
		Reverse	CTC TGC CCT CGT AGT CCT TG
	S100A14	Forward	GCT GAC TCC CTC AGA ACT GC	148	XM_850064
		Reverse	TCC AAT CAG CTC CCA GAA AC
	ADGRF1	Forward	CCA GAA TGG GAG TTT GCA GT	146	XM_014118504
		Reverse	TGG TGC TCT GAC TGA GGT TG
	AGR2	Forward	ATT GGC AGA GCA GTT TGT CC	111	XM_005628587
		Reverse	GTC AGG GAT GGG TCT ACG AA
	TBP	Forward	CTA TTT CTT GGT GTG CAT GAG G	95	XM_849432
		Reverse	CCT CGG CAT TCA GTC TTT TC
	CHST4, carbohydrate sulfotransferase 4; PIGR, polymeric immunoglobulin receptor; S100A14, S100 calcium binding protein A14; ADGRF1, adhesion G protein-coupled receptor F1; AGR2, anterior gradient 2; TBP, TATA box binding protein.
