# Supplementary material for: Comprehensive gene expression analysis of canine invasive urothelial bladder carcinoma by RNA-Seq
Source: BMC Cancer. 2018 Apr 27;18:472. doi: 10.1186/s12885-018-4409-3 (PMC5921755; doi:10.1186/s12885-018-4409-3)
Supplement: Supplementary file 3 — Table S2. Top 500 upregulated differentially expressed genes (DEGs) in canine iUC. (XLSX 26 kb) [file 12885_2018_4409_MOESM3_ESM.xlsx]

## Sheet: upregulated
Table S2. Top 500 up-regulated differentially expressed genes (DEGs) in canine iUC.
Gene name	p-value	q-value
CHST4	4.29e-22	1.16e-18
PIGR	5.52e-17	6.33e-14
S100A14	1.08e-15	9.93e-13
ADGRF1	4.95e-15	3.82e-12
AGR2	7.13e-14	3.84e-11
CLDN3	1.53e-13	7.78e-11
NCCRP1	9.22e-13	3.93e-10
CALHM1	1.07e-12	4.48e-10
SLC22A18	1.41e-12	5.79e-10
SUMO4	2.3e-12	8.73e-10
ENSCAFG00000038899	2.31e-12	8.73e-10
MAL2	2.4e-12	8.99e-10
CTSE	9.34e-12	3.1e-09
DLX5	1.8e-11	5.64e-09
ENSCAFG00000031502	1.84e-11	5.73e-09
HEPH	1.85e-11	5.74e-09
ATP6V1B1,ENSCAFG00000026533	1.88e-11	5.81e-09
EPHA1	2.1e-11	6.44e-09
VTCN1	3.14e-11	9.25e-09
MYBL2	4.62e-11	1.33e-08
TMPRSS11E	6.23e-11	1.73e-08
CLIC3	7e-11	1.91e-08
ENSCAFG00000037341,IGFBP1	1.04e-10	2.67e-08
MUC1	1.07e-10	2.73e-08
NIPAL2	1.43e-10	3.53e-08
TFAP2B	1.47e-10	3.62e-08
WWC1	1.79e-10	4.28e-08
PADI1,PADI4	2.04e-10	4.74e-08
ROGDI	2.24e-10	5.12e-08
CLDN7	2.55e-10	5.67e-08
RASSF6	3.21e-10	6.87e-08
TMEM106C	3.29e-10	7.04e-08
SQLE	3.61e-10	7.57e-08
FAM3D	3.8e-10	7.9e-08
DHCR24	4.09e-10	8.39e-08
DLGAP5	5.09e-10	1.01e-07
ENSCAFG00000006478	5.11e-10	1.01e-07
DUSP4	5.69e-10	1.11e-07
BCL2L14	7.18e-10	1.36e-07
RRM2	7.69e-10	1.44e-07
ENSCAFG00000007154	7.77e-10	1.44e-07
ENSCAFG00000006595	8.01e-10	1.48e-07
CYP4A39,ENSCAFG00000023282,ENSCAFG00000023399,ENSCAFG00000025004	8.46e-10	1.55e-07
GJB4	1.1e-09	1.95e-07
CDK1	1.15e-09	2e-07
FOXA2	1.23e-09	2.12e-07
cfa-mir-182	1.23e-09	2.13e-07
ISG20	1.32e-09	2.25e-07
KRT80	1.4e-09	2.36e-07
ENSCAFG00000007199	1.46e-09	2.46e-07
MAL	1.54e-09	2.58e-07
NCAPG	1.68e-09	2.76e-07
ESM1	1.7e-09	2.79e-07
ANXA1	1.94e-09	3.13e-07
ENSCAFG00000030087	2.15e-09	3.39e-07
ARG2	2.32e-09	3.64e-07
VAX2	2.39e-09	3.75e-07
TFRC	2.46e-09	3.82e-07
ENSCAFG00000017264	2.48e-09	3.84e-07
ENSCAFG00000030958	2.75e-09	4.18e-07
TOP2A	3.17e-09	4.74e-07
CLEC5A	3.71e-09	5.42e-07
SLC39A4	4.07e-09	5.86e-07
TXK	4.57e-09	6.51e-07
MFSD2A	4.91e-09	6.93e-07
CAPG	5.65e-09	7.76e-07
ENSCAFG00000008596	5.99e-09	8.14e-07
ENSCAFG00000036285	6.22e-09	8.41e-07
SLC22A18	6.53e-09	8.77e-07
ENSCAFG00000039392	6.56e-09	8.8e-07
CDC20	6.66e-09	8.92e-07
NEK2	7.31e-09	9.67e-07
UBE2C	7.57e-09	9.93e-07
F2RL1	7.76e-09	1.02e-06
ST8SIA6	8.11e-09	1.06e-06
AP1S3	9.09e-09	1.17e-06
ENSCAFG00000003000	9.88e-09	1.26e-06
CARHSP1	9.9e-09	1.26e-06
LURAP1L	1.16e-08	1.44e-06
CENPA	1.19e-08	1.48e-06
KIF11	1.21e-08	1.49e-06
E2F8	1.25e-08	1.55e-06
TTK	1.3e-08	1.6e-06
EPCAM	1.35e-08	1.66e-06
NOS3	1.36e-08	1.66e-06
CDC6	1.39e-08	1.68e-06
PRR9	1.54e-08	1.84e-06
ENSCAFG00000005908	1.56e-08	1.87e-06
PEX11G	1.7e-08	1.99e-06
ENSCAFG00000040441	1.87e-08	2.14e-06
ENSCAFG00000032430	1.9e-08	2.18e-06
ENSCAFG00000007307	2.05e-08	2.32e-06
ENSCAFG00000020193,ENSCAFG00000032449	2.11e-08	2.38e-06
PTGS2	2.27e-08	2.52e-06
ENSCAFG00000031403	2.32e-08	2.57e-06
PROM1	2.32e-08	2.57e-06
CP	2.79e-08	3e-06
GALNT3	2.92e-08	3.11e-06
KCNK13	3.01e-08	3.18e-06
PARD6B	3.01e-08	3.18e-06
MUC20	3.05e-08	3.22e-06
NIPAL1	3.11e-08	3.27e-06
LIPG	3.27e-08	3.41e-06
NQO1	3.32e-08	3.46e-06
ECT2	3.41e-08	3.54e-06
ENSCAFG00000015951,ENSCAFG00000039837	3.59e-08	3.7e-06
ENSCAFG00000004270	3.63e-08	3.74e-06
ENSCAFG00000037071,ENSCAFG00000040640	3.83e-08	3.93e-06
TK1	4.72e-08	4.72e-06
CCL17	4.94e-08	4.9e-06
TPX2	5.1e-08	5.02e-06
KCTD14	5.66e-08	5.46e-06
IL1RL1	5.86e-08	5.63e-06
ENSCAFG00000029415	5.92e-08	5.67e-06
BCL2L15	6.52e-08	6.15e-06
ENSCAFG00000016545	7.34e-08	6.82e-06
ENSCAFG00000033358,ENSCAFG00000035189,ENSCAFG00000038731	7.36e-08	6.84e-06
LAMB3	7.67e-08	7.07e-06
CHAC1	7.71e-08	7.1e-06
PADI2	7.8e-08	7.15e-06
BUB1	7.97e-08	7.29e-06
ENSCAFG00000000782	1.02e-07	8.97e-06
RELT	1.02e-07	8.97e-06
PRR11	1.08e-07	9.48e-06
TMEM171	1.13e-07	9.81e-06
GCNT3	1.14e-07	9.87e-06
ENSCAFG00000022843,ENSCAFG00000029304	1.18e-07	1.02e-05
CCL13	1.18e-07	1.02e-05
NUF2	1.23e-07	1.05e-05
APOBEC1	1.25e-07	1.06e-05
SOX9	1.25e-07	1.06e-05
UHRF1	1.26e-07	1.07e-05
SHCBP1	1.3e-07	1.1e-05
ENSCAFG00000012757,SEC14L4	1.37e-07	1.14e-05
CD55	1.37e-07	1.15e-05
ORC6	1.41e-07	1.17e-05
ENSCAFG00000016600	1.41e-07	1.17e-05
SGO1	1.44e-07	1.19e-05
SOWAHB	1.44e-07	1.19e-05
CDH17	1.51e-07	1.24e-05
C15orf48,cfa-mir-147	1.59e-07	1.29e-05
E2F2	1.6e-07	1.3e-05
ENSCAFG00000031806	1.62e-07	1.31e-05
VGLL1	1.62e-07	1.31e-05
PLEKHG6	1.67e-07	1.35e-05
SRGN	1.94e-07	1.53e-05
SLC2A9	1.95e-07	1.54e-05
IDO1	2.02e-07	1.59e-05
ANKRD53	2.13e-07	1.67e-05
ENSCAFG00000012593,ENSCAFG00000030486	2.16e-07	1.68e-05
CCNF	2.16e-07	1.68e-05
MASTL	2.2e-07	1.71e-05
ENSCAFG00000031786	2.28e-07	1.77e-05
GAL3ST2	2.31e-07	1.78e-05
TSPAN8	2.5e-07	1.9e-05
KCNK1	2.6e-07	1.96e-05
SMIM1	2.8e-07	2.09e-05
UBE2T	2.86e-07	2.13e-05
SLC13A2	3.09e-07	2.26e-05
ENSCAFG00000018724	3.12e-07	2.28e-05
ERCC6L	3.15e-07	2.29e-05
ESCO2	3.25e-07	2.36e-05
CDCA5	3.39e-07	2.44e-05
MACC1	3.46e-07	2.49e-05
GABRP	3.6e-07	2.57e-05
CDC45	3.84e-07	2.72e-05
DSG3	3.86e-07	2.73e-05
MELK	4.3e-07	3e-05
TMPRSS13	4.35e-07	3.02e-05
AIM1L	4.46e-07	3.09e-05
FANCM	4.61e-07	3.17e-05
CEP55	4.68e-07	3.22e-05
BIRC5	4.71e-07	3.23e-05
CDKN2B	4.78e-07	3.27e-05
ENSCAFG00000026558	4.93e-07	3.36e-05
RNF208	5.1e-07	3.45e-05
ENSCAFG00000005325	5.2e-07	3.51e-05
RSAD2	5.45e-07	3.65e-05
ENSCAFG00000008369	5.58e-07	3.73e-05
CDCA3	5.77e-07	3.84e-05
STIL	6.09e-07	4e-05
TFAP2C	6.26e-07	4.09e-05
ENSCAFG00000017358	6.44e-07	4.19e-05
ENSCAFG00000016482	6.49e-07	4.21e-05
CLSPN	7.4e-07	4.74e-05
NDC80	7.54e-07	4.81e-05
KCNE3	7.65e-07	4.88e-05
MUC13	7.69e-07	4.9e-05
NOXO1	7.9e-07	4.99e-05
IGSF23	8.05e-07	5.05e-05
ENSCAFG00000000697	8.12e-07	5.09e-05
SAPCD2	8.21e-07	5.14e-05
TNFSF11	8.57e-07	5.33e-05
ENSCAFG00000001759	8.76e-07	5.42e-05
HJURP	9.11e-07	5.6e-05
CDT1	9.12e-07	5.6e-05
ENSCAFG00000028777	9.4e-07	5.75e-05
ACOT7	9.73e-07	5.92e-05
MMP9	1.03e-06	6.2e-05
ENSCAFG00000031753,ENSCAFG00000032691	1.1e-06	6.56e-05
ENSCAFG00000008236	1.11e-06	6.58e-05
CDCA8	1.18e-06	6.96e-05
MISP	1.21e-06	7.09e-05
ENSCAFG00000029897	1.22e-06	7.12e-05
ITGB6	1.23e-06	7.15e-05
SLC4A11	1.25e-06	7.28e-05
LYPD2	1.26e-06	7.29e-05
ENSCAFG00000038174	1.29e-06	7.44e-05
ENSCAFG00000010412	1.37e-06	7.85e-05
SLC6A14	1.5e-06	8.5e-05
PRAP1	1.52e-06	8.57e-05
SPRR3	1.55e-06	8.73e-05
SPC24	1.63e-06	9.13e-05
ENSCAFG00000029236	1.72e-06	9.53e-05
MCM10	1.76e-06	9.7e-05
ENSCAFG00000006485	1.81e-06	9.94e-05
RASAL1	1.93e-06	0.000104993
SLC16A12	1.96e-06	0.000106145
CSF2	2.27e-06	0.000119849
ENSCAFG00000039475	2.33e-06	0.000122418
ADGRF5	2.36e-06	0.000123637
SMPDL3A	2.45e-06	0.000127943
RACGAP1	2.45e-06	0.000127943
ENSCAFG00000003061	2.75e-06	0.000140541
MDFI	2.78e-06	0.000142077
CXCL8	2.86e-06	0.000145134
ENSCAFG00000033052	2.93e-06	0.000147808
CENPH	2.93e-06	0.000147846
CENPI	3.05e-06	0.000152887
DUSP5	3.13e-06	0.000156284
TFCP2L1	3.2e-06	0.000158946
ENSCAFG00000032328	3.25e-06	0.000160642
TRIB3	3.32e-06	0.000163312
AREG	3.44e-06	0.00016817
ENSCAFG00000023132	3.46e-06	0.000168853
ENSCAFG00000000399	3.54e-06	0.00017194
ISG15	3.56e-06	0.000172832
ENSCAFG00000032920,ENSCAFG00000033645	3.64e-06	0.000176259
APOOL	3.72e-06	0.000178755
MIS18A	3.74e-06	0.000179634
B3GNT3	3.86e-06	0.00018403
ANO9	3.95e-06	0.000187441
EXO1	4.03e-06	0.000190914
ENSCAFG00000033985,SPTSSB	4.06e-06	0.000192295
CCL5	4.08e-06	0.000192824
KIF15	4.22e-06	0.000198302
ORC1	4.76e-06	0.000219416
PLA2G2F	4.82e-06	0.000221639
OIP5	4.89e-06	0.000224368
ENSCAFG00000030900	5.06e-06	0.000231489
RPTN	5.15e-06	0.00023511
ENSCAFG00000014844	5.17e-06	0.00023573
ENSCAFG00000031196	5.3e-06	0.000240856
C17orf64	5.33e-06	0.000241953
IRX5	5.4e-06	0.000244471
ATP6V0D2	5.56e-06	0.000249817
ENSCAFG00000023585	5.63e-06	0.000252623
MAP4K1	5.95e-06	0.000264104
CST6	6.04e-06	0.000266558
ENSCAFG00000012982	6.1e-06	0.000268279
KIF18B	6.17e-06	0.000270723
ENSCAFG00000028509,ENSCAFG00000029996	6.4e-06	0.000280431
ATP2C2	6.6e-06	0.000288262
ENSCAFG00000025031	7.16e-06	0.000309518
ENSCAFG00000036510	7.25e-06	0.00031301
NOS1	7.43e-06	0.000319822
PTPRT	7.48e-06	0.000321596
TREM2	7.52e-06	0.000322499
PRC1	7.71e-06	0.000329515
KNL1	8.11e-06	0.000344603
LAMA3	8.16e-06	0.000346142
ENSCAFG00000008290,ENSCAFG00000036630	8.25e-06	0.000349352
ENSCAFG00000007577	8.3e-06	0.00035161
ENSCAFG00000032078	8.35e-06	0.000353044
CFTR	8.76e-06	0.000367119
GSG2	8.76e-06	0.000367119
ADGRL4	8.81e-06	0.000368873
BARX2	8.99e-06	0.000375787
ENSCAFG00000031443	9.19e-06	0.000382779
ENSCAFG00000007307	9.8e-06	0.000404889
ENSCAFG00000016729	9.99e-06	0.000410187
ENSCAFG00000039475,SLC35F3	9.99e-06	0.000410187
ENSCAFG00000031733	1e-05	0.000411104
FGFR4	1.06e-05	0.000430896
DEPDC1B	1.11e-05	0.000446636
MKI67	1.12e-05	0.000452078
ENSCAFG00000031637	1.16e-05	0.00046562
CDKN3	1.19e-05	0.000472703
CX3CL1	1.2e-05	0.000476047
ERN2	1.21e-05	0.000477722
ENSCAFG00000035928	1.3e-05	0.000511472
CENPU	1.32e-05	0.000516078
RAD51	1.33e-05	0.000520573
MMP13	1.41e-05	0.000544931
SEMA7A	1.44e-05	0.000553903
IGSF5	1.44e-05	0.000555355
C1orf158	1.46e-05	0.000561043
PLBD1	1.48e-05	0.000566613
ENSCAFG00000032612	1.49e-05	0.000570683
SFTPD	1.54e-05	0.000585468
RAB19	1.56e-05	0.000592936
UPK3A	1.59e-05	0.00060027
ckpi	1.63e-05	0.000613212
PRR15L	1.71e-05	0.000636305
KIF20A	1.71e-05	0.000636305
PDCD1	1.73e-05	0.000644474
KLC3	1.79e-05	0.000659571
ENSCAFG00000030593	1.83e-05	0.000673434
NUAK2	1.87e-05	0.000685387
ENSCAFG00000029862	1.88e-05	0.000687786
CHI3L1	1.9e-05	0.000691153
TMEM92	1.96e-05	0.000709213
MUC5B	1.97e-05	0.000712637
LRRIQ4	1.98e-05	0.00071618
ENSCAFG00000037458	2.03e-05	0.000731023
ENSCAFG00000032249	2.16e-05	0.000767783
KIF14	2.23e-05	0.000786417
DUOX2	2.24e-05	0.000791373
ENSCAFG00000005007,TEN1	2.32e-05	0.000812001
SOAT2	2.39e-05	0.000833727
IL1A	2.45e-05	0.000847623
KCNIP1	2.46e-05	0.000849364
GPBAR1	2.47e-05	0.000853541
MNX1	2.5e-05	0.000861052
CLEC7A	2.57e-05	0.000880466
ALDH3B1	2.61e-05	0.000894136
SLA	2.65e-05	0.000905244
KRT14	2.66e-05	0.000907923
CTSE	2.87e-05	0.000965595
DCK	2.87e-05	0.00096666
ENSCAFG00000009878	2.89e-05	0.000971124
POU2AF1	2.95e-05	0.000986848
IL1B	2.98e-05	0.000997607
ENSCAFG00000039167	2.99e-05	0.00100043
ENSCAFG00000039098,FIGN	3.08e-05	0.00102385
DDIAS	3.14e-05	0.00104108
MAPK4	3.28e-05	0.00108008
ENSCAFG00000000487	3.29e-05	0.00108227
WNT7A	3.29e-05	0.00108382
CYP24A1	3.31e-05	0.00108715
SPINK4	3.41e-05	0.00111076
S100A5	3.44e-05	0.00111817
DUOXA2	3.49e-05	0.00113107
IL22RA2	3.54e-05	0.00114636
GPRC5A	3.75e-05	0.00119936
HNF4G	3.78e-05	0.00120799
DTL	3.9e-05	0.0012374
ENSCAFG00000031653	3.96e-05	0.00124935
ENSCAFG00000028850	4.29e-05	0.00133815
ENSCAFG00000035811,ENSCAFG00000039274	4.36e-05	0.00135181
ENSCAFG00000014028	4.5e-05	0.00138828
CD70	4.54e-05	0.00139729
ENSCAFG00000030077	4.6e-05	0.00141224
ENSCAFG00000031415	4.62e-05	0.00141485
SLC37A1	4.73e-05	0.00143803
ENSCAFG00000016616,ENSCAFG00000030329	5.14e-05	0.00154354
GDF15	5.2e-05	0.00155798
ENSCAFG00000032706	5.24e-05	0.00156605
ENSCAFG00000030900	5.77e-05	0.00169683
SLC5A8	5.79e-05	0.0017029
JCHAIN	5.85e-05	0.00171591
TMPRSS11D	5.96e-05	0.00173996
ENSCAFG00000035811	6.02e-05	0.00175311
PTPRZ1	6.02e-05	0.00175311
HORMAD1	6.04e-05	0.00175798
ENSCAFG00000031329,SERPINB13	6.13e-05	0.00177729
ENSCAFG00000040694	6.29e-05	0.00181421
ATP12A	6.5e-05	0.00186362
TLCD1	6.7e-05	0.00191426
CCL4	6.71e-05	0.00191503
CD79A	6.72e-05	0.00191583
FABP3	6.76e-05	0.00192252
ENSCAFG00000035273,RNASE1	7.03e-05	0.00198147
DLGAP1	7.11e-05	0.00200143
PKD1L1	7.2e-05	0.00202018
SERPINA1	7.25e-05	0.00202982
ENSCAFG00000008380	7.33e-05	0.00204589
PKP1	7.51e-05	0.00208841
CD5	7.57e-05	0.00210495
ENSCAFG00000039131	7.69e-05	0.00212956
PLEKHS1	7.88e-05	0.00217574
APOC1	7.9e-05	0.00218051
ESPL1	7.97e-05	0.0021917
PSCA	8.04e-05	0.00220668
ENSCAFG00000019801	8.11e-05	0.00222026
DDX60	8.3e-05	0.00226531
kcnj16	8.46e-05	0.00230013
ENSCAFG00000024111	9.04e-05	0.00242331
ENSCAFG00000003331	9.13e-05	0.00244292
FCRLA	9.2e-05	0.00245743
ENSCAFG00000039593	9.24e-05	0.00246195
TMC8	9.3e-05	0.00247472
F2	9.32e-05	0.00247728
NUP214	9.4e-05	0.00249336
CEACAM20,ENSCAFG00000037509	9.47e-05	0.00251035
LRRC63	9.53e-05	0.00251808
ENSCAFG00000037548	9.75e-05	0.00256441
CXCL10	0.000100024	0.00261589
DMBX1	0.000102202	0.00266748
ENSCAFG00000013622	0.00010371	0.00269601
ENSCAFG00000029256	0.000108587	0.00279854
DERL3	0.000108653	0.00279931
ENSCAFG00000035796	0.000110944	0.00283862
ENSCAFG00000029470	0.000117773	0.00297652
HAL	0.000118698	0.00299222
DMBT1	0.000120156	0.00301884
ENSCAFG00000030894	0.000120445	0.0030207
MMP12	0.000123673	0.00308337
MZB1,SLC23A1	0.000123746	0.00308419
ENSCAFG00000029652	0.000127135	0.00315054
ENSCAFG00000034404	0.000127532	0.00315837
ENSCAFG00000040205,LYPD6B	0.000130844	0.00322421
ENSCAFG00000031273	0.000131698	0.00324087
SLC10A2	0.000135458	0.00330634
ENSCAFG00000035700	0.000137643	0.0033471
C5orf34	0.000139187	0.00337833
SERPINB11	0.000140638	0.00340293
GPR160	0.000141469	0.00341988
SUSD4	0.000141579	0.00342147
ENSCAFG00000013653	0.000145827	0.00350498
ENSCAFG00000028542	0.000147687	0.00353836
MYB	0.000150966	0.00360144
ENSCAFG00000034510,cfa-mir-222	0.000151212	0.00360619
ENSCAFG00000023728	0.000151553	0.00361137
ABHD11	0.000152563	0.00363252
ENSCAFG00000031653	0.000152701	0.00363393
RGL3	0.000152818	0.00363414
SLC5A9	0.000153986	0.00365668
SUMO4	0.000161084	0.0037929
DEPDC1	0.000162338	0.0038132
ENSCAFG00000023369	0.000162786	0.00381964
ENSCAFG00000030935	0.000163856	0.0038373
ENSCAFG00000035189	0.000167916	0.00391123
ENPP3	0.000169505	0.00394205
CCL20	0.000170324	0.00395668
ENSCAFG00000004595	0.000171931	0.00398451
ENSCAFG00000037262	0.000175706	0.00405152
ENSCAFG00000006557	0.000178997	0.00411015
ENSCAFG00000023972	0.000180684	0.00413938
DKK1	0.00018098	0.00414373
ENSCAFG00000003845	0.0001864	0.00424662
ENSCAFG00000040043	0.000187112	0.00425662
S100A8	0.000187546	0.00426268
AADACL3	0.000188337	0.00427699
EPYC	0.000201141	0.00452168
UGT1A6	0.000202989	0.00455533
ENSCAFG00000033557	0.000204806	0.00459081
IGFBP2	0.000210464	0.00468666
cfa-mir-146a	0.000215619	0.00478913
FGFBP1	0.000219773	0.00486322
ENSCAFG00000000492	0.000222863	0.00491641
RGL3	0.000227805	0.00500279
ENSCAFG00000024720	0.000237348	0.00517158
ENSCAFG00000030553	0.000243174	0.00527053
FYB	0.000247345	0.00534163
CD3E	0.000253948	0.00545853
ENSCAFG00000031795	0.000255163	0.00548161
SLC17A8	0.00026033	0.00557264
CD3D	0.000277555	0.00586568
QRFP	0.000285226	0.00598883
TSTD1	0.00030014	0.00624326
ENSCAFG00000031923	0.000310239	0.00640872
SSTR5	0.000313139	0.00645837
TNF	0.000318808	0.00655276
ENSCAFG00000034546	0.000319014	0.00655525
CDH26	0.000323918	0.00664027
ENSCAFG00000024769	0.000324688	0.00665081
ENSCAFG00000011738	0.00032724	0.00669429
ENSCAFG00000002875	0.000334524	0.00681746
ENSCAFG00000037138	0.000347647	0.00703973
ENSCAFG00000023625	0.000353765	0.00713027
CCL22	0.000356516	0.00717338
TNIP3	0.000358621	0.00720393
ENSCAFG00000038489	0.000365371	0.00730002
REEP6	0.000376286	0.00749697
ENSCAFG00000007241	0.000380308	0.00755972
CLEC2D	0.000381425	0.00757419
ENSCAFG00000019353	0.000396742	0.00778711
ENSCAFG00000030258,ENSCAFG00000030993,ENSCAFG00000032358	0.000402972	0.00788556
PAX8	0.000408947	0.00797447
TM4SF4	0.000417634	0.00810737
ENSCAFG00000034026	0.00043375	0.0083454
BARHL2	0.000434757	0.00836066
CDSN	0.000439402	0.0084209
ADGRF4	0.000442068	0.00846367
ENSCAFG00000005159	0.000446018	0.00852256
ENSCAFG00000023589	0.000448746	0.00855999
ZBP1	0.000463336	0.00879097
FAM83A	0.000464823	0.00880388
MMP7	0.000464999	0.00880388
MOGAT1	0.000486944	0.00914763
ENSCAFG00000035076	0.000491259	0.0092198
ENSCAFG00000040791	0.000500285	0.00935991
TEX13A	0.000508762	0.00948663
KIAA1324	0.000523084	0.0096819
TMEM74B	0.000526381	0.00972421
PLA2G5	0.000526521	0.00972421
CCL8	0.000528857	0.0097494
HSH2D	0.00053096	0.00978355
ENSCAFG00000016128	0.000532187	0.00979858
