# Supplementary material for: Comprehensive gene expression analysis of canine invasive urothelial bladder carcinoma by RNA-Seq
Source: BMC Cancer. 2018 Apr 27;18:472. doi: 10.1186/s12885-018-4409-3 (PMC5921755; doi:10.1186/s12885-018-4409-3)
Supplement: Supplementary file 4 — Table S3. Top 500 downregulated differentially expressed genes (DEGs) in canine iUC. (XLSX 25 kb) [file 12885_2018_4409_MOESM4_ESM.xlsx]

## Sheet: downregulated
Table S3. Top 500 down-regulated differentially expressed genes (DEGs) in canine iUC.
Gene name	p-value	q-value
MYBPC1	3.57e-57	2.78e-52
TACR2	4e-46	1.04e-41
ACTA1	7.7e-43	1.5e-38
ACTC1	2.54e-40	3.96e-36
ENSCAFG00000007293	8.76e-35	1.14e-30
COL28A1	3.31e-34	3.68e-30
HAND1	6.99e-33	6.82e-29
COL19A1	2.28e-31	1.97e-27
AKAP5	3.26e-29	2.54e-25
CNTN1	9.2e-28	6.52e-24
KCNJ3	1.07e-27	6.95e-24
ENSCAFG00000011168	4.37e-27	2.62e-23
ENSCAFG00000039250	2e-26	1.05e-22
CKM	2.01e-26	1.05e-22
PLP1	5.09e-26	2.34e-22
MYOC	2.34e-25	1.01e-21
RGS7BP	3.21e-25	1.32e-21
PLPPR4	1.43e-23	5.59e-20
AQP4	8.92e-23	3.31e-19
CADM2	9.49e-23	3.36e-19
MPZ	1.63e-22	5.53e-19
SYNM	1.71e-22	5.55e-19
COL4A5	2.41e-22	7.51e-19
ADRB3	2.67e-22	8.01e-19
FAM46B	4.32e-22	1.16e-18
GFAP	5.15e-22	1.34e-18
LRRC4	2.45e-21	5.98e-18
RBPMS2	2.62e-21	6.19e-18
ENSCAFG00000023431	6.27e-21	1.42e-17
AKAP6	6.38e-21	1.42e-17
COL4A6	6.98e-21	1.51e-17
TRPC3	1.44e-20	2.95e-17
GDF10	2.83e-20	5.52e-17
ENSCAFG00000035719,cfa-mir-143,cfa-mir-145	3.39e-20	6.45e-17
NOV	3.79e-20	7.03e-17
CDH19	4.04e-20	7.33e-17
MYO18B	4.35e-20	7.72e-17
SLC22A3	6.24e-20	1.07e-16
TNNT2	6.3e-20	1.07e-16
ENSCAFG00000034563	1.01e-19	1.68e-16
HMCN2	1.42e-19	2.3e-16
ACKR2	1.59e-19	2.52e-16
CSMD1	1.87e-19	2.92e-16
RASL12	5.76e-19	8.8e-16
ASTN1	1.11e-18	1.63e-15
LIMS2	1.39e-18	1.98e-15
LDB3	1.49e-18	2.08e-15
NPTX1	2.58e-18	3.53e-15
SMTN	2.73e-18	3.67e-15
FRMD5	3.81e-18	5.03e-15
NRN1	5.25e-18	6.83e-15
ENSCAFG00000010895	5.66e-18	7.23e-15
ENSCAFG00000035263,ERFE	1.89e-17	2.31e-14
ENSCAFG00000037259	3.48e-17	4.18e-14
SCN7A	3.61e-17	4.26e-14
RGS6	5.32e-17	6.19e-14
ENSCAFG00000026864,ENSCAFG00000029248	5.76e-17	6.51e-14
KCNC4	8.28e-17	9.03e-14
PGM5	9.1e-17	9.72e-14
SNTA1	2.52e-16	2.54e-13
HAP1	3.15e-16	3.07e-13
ENSCAFG00000035308	3.44e-16	3.31e-13
SNCA	6.28e-16	5.87e-13
CADPS	6.33e-16	5.87e-13
ATP1A2	1.19e-15	1.08e-12
SLC6A1	1.83e-15	1.58e-12
NPAS4	3.56e-15	2.92e-12
PI16	4.27e-15	3.43e-12
ASIC4	4.82e-15	3.79e-12
TCERG1L	5.03e-15	3.84e-12
ENSCAFG00000037466	5.32e-15	4.02e-12
ZBTB16	5.39e-15	4.04e-12
ENSCAFG00000034209,KCNN2	6.48e-15	4.81e-12
ENSCAFG00000038871	6.68e-15	4.91e-12
CNTFR	8.28e-15	5.92e-12
TMEM246	8.88e-15	6.24e-12
FAM13C	9.38e-15	6.53e-12
SDK2	1.13e-14	7.64e-12
SCML2	1.2e-14	8.04e-12
KCNB1	1.32e-14	8.74e-12
ADCY5	1.32e-14	8.74e-12
DUSP26	1.87e-14	1.21e-11
CEMIP	1.94e-14	1.25e-11
TMC3	2.04e-14	1.29e-11
DGKG,ENSCAFG00000037277	2.2e-14	1.37e-11
PIRT	2.26e-14	1.4e-11
ETNPPL	2.99e-14	1.77e-11
TRPM3	3.21e-14	1.85e-11
ENSCAFG00000030627	4.52e-14	2.57e-11
IL36B	5.27e-14	2.93e-11
SLC2A4	5.93e-14	3.26e-11
SHISA3	1.05e-13	5.57e-11
PEG10	1.09e-13	5.74e-11
NMUR2	1.3e-13	6.82e-11
CACNA1H	1.34e-13	6.98e-11
FBN3	1.45e-13	7.48e-11
PCOLCE2	1.57e-13	7.96e-11
DNAJB5	1.6e-13	8.04e-11
GNAO1	1.75e-13	8.77e-11
ADGRD1	2.58e-13	1.27e-10
CCBE1	2.59e-13	1.27e-10
ARL4D	2.65e-13	1.29e-10
ENSCAFG00000020524,cfa-mir-133a	2.7e-13	1.31e-10
GALNT15	2.92e-13	1.4e-10
ASPA	3.56e-13	1.68e-10
ENSCAFG00000011404	3.91e-13	1.84e-10
ASB2	4.71e-13	2.18e-10
ACTG2,ENSCAFG00000008773,STAMBP	5.05e-13	2.33e-10
ENSCAFG00000039072	6.08e-13	2.69e-10
ABI3BP,ENSCAFG00000034259	7.53e-13	3.28e-10
SYT4	7.95e-13	3.42e-10
MYL9	8.44e-13	3.62e-10
DPYSL5	9.28e-13	3.93e-10
CLIC5	1.81e-12	7.21e-10
POPDC3	1.89e-12	7.43e-10
SLC4A3	1.93e-12	7.56e-10
FABP2,PDE5A	2.06e-12	7.95e-10
ENSCAFG00000033763	2.07e-12	7.96e-10
PPP2R2C	2.34e-12	8.82e-10
ALX1	2.7e-12	1.01e-09
ENSCAFG00000003752	2.74e-12	1.02e-09
LY6G6D	2.93e-12	1.08e-09
ENSCAFG00000039606	3.74e-12	1.35e-09
PDLIM3	5.64e-12	1.98e-09
KIF1A	6.01e-12	2.09e-09
ALKBH3	6.79e-12	2.32e-09
KCNA1	7.11e-12	2.42e-09
ERFE	7.78e-12	2.64e-09
TENM2	1.04e-11	3.44e-09
VIP	1.2e-11	3.9e-09
LUZP2	1.24e-11	4e-09
PTCHD1	2.22e-11	6.77e-09
LINGO2	2.67e-11	8.06e-09
NEFL	2.72e-11	8.18e-09
SORBS1	3.08e-11	9.09e-09
SBSPON	4.62e-11	1.33e-08
FAM92B	5.22e-11	1.49e-08
ATP8A2	5.34e-11	1.52e-08
PHF24	6.95e-11	1.9e-08
ENSCAFG00000036264,MYOM1	7.88e-11	2.13e-08
FBXO40	8.98e-11	2.36e-08
NNMT	9.04e-11	2.36e-08
SLITRK2	9.38e-11	2.44e-08
ENSCAFG00000034596	1.03e-10	2.66e-08
DYNC2LI1	1.08e-10	2.76e-08
NRSN1	1.09e-10	2.78e-08
SLC18A3	1.12e-10	2.83e-08
ENSCAFG00000024991	1.14e-10	2.87e-08
FLNC	1.18e-10	2.96e-08
SEMA3E	1.52e-10	3.71e-08
ENSCAFG00000001071	1.66e-10	4e-08
HTR3A	1.77e-10	4.24e-08
HEPACAM	1.81e-10	4.3e-08
LRRTM4	1.86e-10	4.4e-08
PTX3	1.91e-10	4.48e-08
CTCFL,ENSCAFG00000034934	2.09e-10	4.83e-08
XKR4	2.13e-10	4.9e-08
MEOX2	2.41e-10	5.46e-08
UNC45B	2.48e-10	5.55e-08
ENSCAFG00000039700	2.61e-10	5.76e-08
RAB3C	2.74e-10	6.02e-08
TENM1	2.89e-10	6.3e-08
PLN	2.95e-10	6.38e-08
GRIK2	2.97e-10	6.42e-08
ENSCAFG00000004649	3.02e-10	6.51e-08
KLF15	3.14e-10	6.75e-08
COL6A6	3.52e-10	7.42e-08
ENSCAFG00000036506	3.66e-10	7.62e-08
GAL	3.9e-10	8.09e-08
ENSCAFG00000037952	3.92e-10	8.1e-08
SYNPO2	4.06e-10	8.36e-08
ENSCAFG00000040848	4.36e-10	8.87e-08
ADCY1,ENSCAFG00000028929	4.4e-10	8.91e-08
FMO2	4.71e-10	9.51e-08
ENSCAFG00000035102,SCG2	5.09e-10	1.01e-07
PLPPR5	5.22e-10	1.03e-07
PRELP	5.54e-10	1.09e-07
MYH11	5.7e-10	1.11e-07
ACTN2	5.76e-10	1.12e-07
ADRA1A	6.18e-10	1.18e-07
TBX5	6.43e-10	1.23e-07
5HT2B	7.4e-10	1.4e-07
SPEG	7.69e-10	1.44e-07
ADAMTS8	7.76e-10	1.44e-07
SLC22A2	8.61e-10	1.58e-07
ENSCAFG00000023567	8.71e-10	1.59e-07
KCND3	9.41e-10	1.71e-07
MYOCD	9.41e-10	1.71e-07
TMEM213	9.86e-10	1.77e-07
CLEC4G	1.03e-09	1.84e-07
JPH2	1.05e-09	1.87e-07
ITIH1	1.15e-09	2e-07
PRDM6	1.2e-09	2.09e-07
ENSCAFG00000029667	1.37e-09	2.32e-07
ENSCAFG00000033314	1.56e-09	2.61e-07
NPHS2	1.57e-09	2.62e-07
MYH3	1.61e-09	2.67e-07
PNCK	1.65e-09	2.72e-07
ENSCAFG00000030085	1.77e-09	2.88e-07
WNT8B	1.83e-09	2.98e-07
ARHGAP36	1.85e-09	3.01e-07
TAGLN	2e-09	3.21e-07
ENSCAFG00000029966	2.04e-09	3.27e-07
KLHL38	2.05e-09	3.27e-07
DAB1	2.08e-09	3.32e-07
ENSCAFG00000033760	2.13e-09	3.39e-07
CCDC60	2.41e-09	3.76e-07
KCNA4	2.42e-09	3.77e-07
ENSCAFG00000028606	2.48e-09	3.84e-07
SEC31B	2.48e-09	3.84e-07
VTN	2.51e-09	3.86e-07
ENSCAFG00000021414,ENSCAFG00000022700	2.6e-09	3.98e-07
CHRM2	2.81e-09	4.25e-07
KCNQ5	2.99e-09	4.5e-07
CLEC3B	3.07e-09	4.61e-07
C4orf22	3.13e-09	4.68e-07
MMRN1	3.19e-09	4.75e-07
DTNA	3.51e-09	5.2e-07
S100B	3.54e-09	5.21e-07
ENSCAFG00000040958	3.65e-09	5.36e-07
ENSCAFG00000037106	3.74e-09	5.44e-07
NAT8L	3.77e-09	5.47e-07
DUSP9	4.89e-09	6.93e-07
SLC30A2	5.4e-09	7.49e-07
FEZ1	5.73e-09	7.84e-07
RGN	5.95e-09	8.11e-07
ENSCAFG00000000866	6.8e-09	9.06e-07
INA	6.84e-09	9.1e-07
GLDC	7.44e-09	9.82e-07
ELAVL4	7.52e-09	9.91e-07
ENSCAFG00000023202	7.86e-09	1.03e-06
ENSCAFG00000017326	8.78e-09	1.14e-06
NEURL1	9.31e-09	1.19e-06
NCAM2	1.04e-08	1.32e-06
PCDH9	1.11e-08	1.4e-06
MLIP	1.33e-08	1.64e-06
ENSCAFG00000037566	1.41e-08	1.7e-06
TPM2	1.5e-08	1.8e-06
MAP6	1.54e-08	1.84e-06
ENSCAFG00000032852,ZPLD1	1.59e-08	1.88e-06
ADAMTS20	1.72e-08	2.01e-06
COL20A1	1.78e-08	2.06e-06
DRD2	1.82e-08	2.1e-06
TUSC5	1.98e-08	2.26e-06
CALY	2.04e-08	2.31e-06
SLC18A2	2.2e-08	2.46e-06
ENSCAFG00000031943	2.2e-08	2.46e-06
ENSCAFG00000027751	2.27e-08	2.52e-06
EPHA7	2.33e-08	2.58e-06
INHA	2.34e-08	2.58e-06
MYLK	2.38e-08	2.61e-06
BRINP3	2.68e-08	2.9e-06
DES	3.05e-08	3.22e-06
ENSCAFG00000010633	3.14e-08	3.29e-06
FAM166B	3.66e-08	3.77e-06
ATP1A3	3.75e-08	3.85e-06
CHGB	3.88e-08	3.98e-06
MB	3.92e-08	4.01e-06
AADAC	4.02e-08	4.1e-06
SVOP	4.55e-08	4.59e-06
FLRT1	4.68e-08	4.7e-06
ENSCAFG00000038984	4.78e-08	4.76e-06
FAM163A	5.02e-08	4.97e-06
RSPO1	5.06e-08	5e-06
ENSCAFG00000033211	5.09e-08	5.02e-06
FAM132A	5.11e-08	5.02e-06
LRP1B	5.48e-08	5.31e-06
NALCN	5.56e-08	5.38e-06
STMN2	5.59e-08	5.4e-06
PCSK2	5.75e-08	5.54e-06
ENSCAFG00000038780	5.76e-08	5.55e-06
APOBEC2	5.9e-08	5.66e-06
CRISPLD1	6.04e-08	5.75e-06
LRRTM1	6.1e-08	5.8e-06
ENSCAFG00000030298,OPCML	6.7e-08	6.29e-06
CMTM5	7.29e-08	6.79e-06
FCRL1	7.85e-08	7.19e-06
ENSCAFG00000008115	8.26e-08	7.51e-06
ENSCAFG00000035141	8.75e-08	7.92e-06
MAPK10	9.15e-08	8.26e-06
ENSCAFG00000031674	9.48e-08	8.5e-06
BVES	9.55e-08	8.53e-06
PDZRN4	9.6e-08	8.56e-06
ENSCAFG00000034758	9.83e-08	8.73e-06
SLC35D3	1.15e-07	9.98e-06
ENSCAFG00000006833	1.18e-07	1.02e-05
TRPT1	1.2e-07	1.03e-05
VIL1	1.35e-07	1.14e-05
MMP24	1.39e-07	1.16e-05
TBX4	1.41e-07	1.17e-05
ENSCAFG00000037976,ENSCAFG00000040252	1.48e-07	1.22e-05
CDH8	1.51e-07	1.24e-05
GPR158	1.54e-07	1.26e-05
PLPPR4	1.57e-07	1.28e-05
POPDC3	1.8e-07	1.44e-05
MMRN1	2.03e-07	1.59e-05
IL17B	2.03e-07	1.6e-05
DGKG	2.31e-07	1.78e-05
ENSCAFG00000035344	2.38e-07	1.83e-05
CLEC2L	2.48e-07	1.89e-05
FGF5	2.6e-07	1.96e-05
DBH	2.66e-07	2e-05
ENSCAFG00000033521	2.81e-07	2.09e-05
TRAPPC3L	2.91e-07	2.15e-05
ENSCAFG00000025776	3e-07	2.21e-05
MMRN1	3.11e-07	2.27e-05
ADIPOQ	3.48e-07	2.5e-05
ENSCAFG00000002712,ENSCAFG00000030961	3.49e-07	2.5e-05
ENSCAFG00000038296	3.55e-07	2.55e-05
ENSCAFG00000002155	3.71e-07	2.64e-05
MPPED1	3.73e-07	2.65e-05
GFRA2	3.78e-07	2.68e-05
PLPP4	4.5e-07	3.11e-05
CIDEA	4.8e-07	3.28e-05
DNAJC6	4.99e-07	3.38e-05
CPS1	5.15e-07	3.49e-05
GLB1L	5.51e-07	3.69e-05
SCML2	5.91e-07	3.92e-05
GPR37	5.99e-07	3.94e-05
ENSCAFG00000026329	6.43e-07	4.19e-05
ENSCAFG00000033637	7.07e-07	4.57e-05
ENSCAFG00000027241	7.16e-07	4.61e-05
OR51G2	7.38e-07	4.73e-05
CRMP1	7.52e-07	4.8e-05
PIF1	7.8e-07	4.94e-05
MYH1	7.99e-07	5.02e-05
ENSCAFG00000030915	8e-07	5.03e-05
CACNG2	8.58e-07	5.33e-05
ENSCAFG00000031237	8.74e-07	5.41e-05
LY6H	8.83e-07	5.45e-05
FRMPD4	9.03e-07	5.56e-05
ENSCAFG00000030421	9.08e-07	5.58e-05
ENSCAFG00000015625	9.18e-07	5.63e-05
COL9A3	9.58e-07	5.84e-05
TBX18	1.03e-06	6.2e-05
LY6G6C	1.04e-06	6.26e-05
B4GALNT1	1.05e-06	6.29e-05
GDAP1	1.09e-06	6.48e-05
PHOX2B	1.1e-06	6.56e-05
CITED1	1.2e-06	7.05e-05
SLC5A7	1.22e-06	7.12e-05
PTGIS	1.31e-06	7.55e-05
CDH19	1.32e-06	7.56e-05
ENSCAFG00000029325	1.39e-06	7.97e-05
SNAP25	1.5e-06	8.5e-05
ARL4D	1.51e-06	8.52e-05
GPR182	1.72e-06	9.53e-05
ADAMTSL3	1.79e-06	9.85e-05
ENSCAFG00000035889,GJA8	1.84e-06	0.000100811
NTNG1	1.85e-06	0.000101177
IP6K3	1.92e-06	0.000104614
LRRC55	1.96e-06	0.000106221
ENSCAFG00000032331	2.06e-06	0.000110711
ENSCAFG00000016640	2.14e-06	0.000113753
GDAP1L1	2.17e-06	0.000115292
DGKB	2.17e-06	0.000115324
ENSCAFG00000003240	2.36e-06	0.000123813
RNF207	2.58e-06	0.000133486
ADGRA1	2.6e-06	0.000134127
NRK	2.61e-06	0.000134882
AGT	2.69e-06	0.000138453
JPH3	2.71e-06	0.000139344
CYYR1	2.79e-06	0.000142154
CRB1	2.87e-06	0.000145421
KCNJ3	2.88e-06	0.000145802
ENSCAFG00000036757	2.91e-06	0.000146822
cfa-mir-145	2.98e-06	0.000149859
ENSCAFG00000001011	3.14e-06	0.000156624
SEZ6L2	3.18e-06	0.000158258
ENSCAFG00000028878	3.45e-06	0.000168653
OPN1LW	3.5e-06	0.000170414
NOV	3.54e-06	0.000172244
PPFIA2	3.69e-06	0.000177476
ENSCAFG00000037125	3.91e-06	0.000185755
SPINK5	4.03e-06	0.000190768
ENSCAFG00000032758	4.12e-06	0.000194405
PHYHIPL	4.16e-06	0.000195663
ENSCAFG00000024733	4.32e-06	0.000202448
PTPRQ	4.85e-06	0.000222742
ENSCAFG00000033655,PSKH2	5.78e-06	0.00025832
ENSCAFG00000037169	5.88e-06	0.000261793
CRMP1	6e-06	0.000265567
CAV3	6.04e-06	0.000266558
SV2B	6.04e-06	0.000266558
CA3	6.14e-06	0.000269916
ENSCAFG00000037587	6.45e-06	0.000282363
ST8SIA3	6.69e-06	0.000291365
DLGAP3	6.72e-06	0.000292535
GDF5	7.39e-06	0.000318409
TH	7.54e-06	0.000323278
TUBAL3	7.9e-06	0.000336761
ENSCAFG00000042981	8.06e-06	0.000342836
ENSCAFG00000037920	8.38e-06	0.000354134
CACNG7,ENSCAFG00000002705	8.4e-06	0.000354735
FAM155A	8.56e-06	0.000359886
SLITRK3	8.98e-06	0.000375453
DMP1	9.29e-06	0.000386103
CYP2A13	9.85e-06	0.000406394
STMN4	9.92e-06	0.000408605
ENSCAFG00000033850,ENSCAFG00000037082	9.92e-06	0.000408605
KCNQ3	9.99e-06	0.000410187
CLDN19	1.03e-05	0.000420027
OPN1LW	1.07e-05	0.000435131
ELOVL3	1.11e-05	0.000448153
ENSCAFG00000036682	1.14e-05	0.000457135
CHAT	1.22e-05	0.000483004
ELAVL3	1.25e-05	0.000493317
ENSCAFG00000040019	1.33e-05	0.000518435
ENSCAFG00000035227	1.36e-05	0.000528956
TMEM182	1.46e-05	0.000561572
NEFM	1.49e-05	0.000568379
ENSCAFG00000035100	1.52e-05	0.000579788
HAS1	1.53e-05	0.000582278
ENSCAFG00000017675	1.55e-05	0.000588523
CDH16	1.59e-05	0.000600777
ENSCAFG00000040521	1.73e-05	0.000643254
ENSCAFG00000032361	1.75e-05	0.000648304
KCNK4	1.88e-05	0.000687728
ENSCAFG00000028919	1.91e-05	0.000696546
HLF	2.11e-05	0.00075331
B3GALT5	2.11e-05	0.000753228
ENSCAFG00000040320	2.17e-05	0.000770505
OTOS	2.46e-05	0.000850048
NRN1	2.77e-05	0.000937806
ENSCAFG00000033086	2.84e-05	0.000959191
PKD2L1	3.09e-05	0.00102772
ENSCAFG00000031507	3.34e-05	0.00109469
RAB33A	3.35e-05	0.0010958
ENSCAFG00000023337	3.37e-05	0.00109988
ENSCAFG00000034162	3.4e-05	0.00110946
SORBS2	4.02e-05	0.00126831
ENSCAFG00000034810	4.1e-05	0.0012888
PTH	4.18e-05	0.00130863
PRKAG3	4.3e-05	0.00133877
ENSCAFG00000033371	4.42e-05	0.00136721
DPYSL4	4.44e-05	0.00137173
EGF	4.49e-05	0.00138617
ENSCAFG00000001752	4.87e-05	0.0014737
ENSCAFG00000028432	5.1e-05	0.00153589
ENSCAFG00000034426	5.49e-05	0.0016297
ANKRD27	5.65e-05	0.00166795
VSTM2L	5.7e-05	0.00167944
NT5C1A	5.95e-05	0.00173996
TRPC3	5.95e-05	0.00173996
ENSCAFG00000006465	6.53e-05	0.00187332
FSTL5	6.82e-05	0.00193485
ENSCAFG00000039214	6.86e-05	0.0019434
SLC22A3	7.87e-05	0.00217392
GPM6B	8.61e-05	0.00233288
ENSCAFG00000039576	8.64e-05	0.00233691
ENSCAFG00000023289	8.74e-05	0.00235522
ENSCAFG00000040143	8.94e-05	0.00239976
CROCC2	9.03e-05	0.00242239
FAM19A2	9.61e-05	0.00253499
KCNA2	9.77e-05	0.00256832
SNCB	0.000102528	0.00267329
COL9A1	0.000103947	0.00269947
PCP4	0.000112625	0.0028741
ENSCAFG00000035141	0.000120306	0.0030207
SBSPON	0.00012071	0.00302399
GLB1L	0.000124519	0.00309948
NXPH1	0.000126418	0.00313707
ENSCAFG00000039396	0.000127033	0.00314901
ENSCAFG00000038853	0.000128648	0.00318298
CNNM1	0.000140526	0.00340235
ENSCAFG00000039882	0.000148176	0.00354899
ENSCAFG00000029478	0.000161528	0.0038008
ENSCAFG00000023709	0.000167716	0.00390892
CYP1A1	0.000172126	0.00398786
DIRAS1	0.000175705	0.00405152
CA9	0.000178176	0.00409758
ENSCAFG00000037383	0.000187063	0.00425662
HECW1	0.000203742	0.00457092
ENSCAFG00000039996	0.00021729	0.00481939
ENSCAFG00000038723	0.000222167	0.00490941
ENSCAFG00000034386	0.000242882	0.00526566
ENSCAFG00000009673	0.000250296	0.00539448
ENSCAFG00000002716	0.000262034	0.00559836
AIFM3	0.000300664	0.00625034
ENSCAFG00000035296	0.000301659	0.00626803
ABCD2	0.000303287	0.00629013
ENSCAFG00000034733	0.000308357	0.0063817
SNCA	0.000321089	0.00658921
KLK2	0.000327218	0.00669429
ENSCAFG00000033247	0.000334572	0.00681746
VSTM2A	0.000354788	0.00714351
ENSCAFG00000039516	0.00036419	0.00728456
STRA8	0.000370725	0.00739372
ENSCAFG00000040520	0.000399558	0.00783449
F13A1	0.000402702	0.00788225
PENK	0.000404472	0.00790896
AKAP5	0.000430708	0.00829711
ENSCAFG00000031379	0.000436699	0.00838594
ENSCAFG00000033424	0.000446404	0.00852783
PLP1	0.000446899	0.00853413
ENSCAFG00000032948	0.000466112	0.00882218
ENSCAFG00000031791	0.000501289	0.00937195
VMD2	0.000517953	0.00961742
TMEM151A	0.000528409	0.00974598
CDK5R2	0.000538201	0.00988315
