# Supplementary material for: Comprehensive gene expression analysis of canine invasive urothelial bladder carcinoma by RNA-Seq
Source: BMC Cancer. 2018 Apr 27;18:472. doi: 10.1186/s12885-018-4409-3 (PMC5921755; doi:10.1186/s12885-018-4409-3)
Supplement: Supplementary file 7 — Table S4. Top 500 upstream regulators of differentially expressed genes in canine iUC. Predicted activity based on gene expression values in canine iUC relative to normal bladder. A z-score > 2 indicates activation, while a z-score < − 2 indicates inhibition. (XLSX 17 kb) [file 12885_2018_4409_MOESM7_ESM.xlsx]

## Sheet: Upstream regulator
Table S4. Top 500 upstream regulators of differentially expressed genes in canine iUC.
Upstream Regulator	Molecule type	Bias-corrected z-score	p-value
PTGER2	g-protein coupled receptor	4.735	1.15e-17
ERBB2	kinase	4.679	9.58e-17
Irgm1	other	-4.175	9.4e-16
IL6	cytokine	3.46	3.32e-15
IL1B	cytokine	4.071	3.01e-13
CSF2	cytokine	5.706	8.53e-13
CCND1	transcription regulator	4.073	2.25e-12
TP53	transcription regulator	-2.977	1.41e-11
TNF	cytokine	4.168	1.57e-11
FOXM1	transcription regulator	4.079	3.9e-09
HGF	growth factor	3.956	6.87e-09
E2F3	transcription regulator	3.186	7.04e-09
FOXO1	transcription regulator	3.643	1.21e-08
NFkB (complex)	complex	3.65	2.39e-08
IFNG	cytokine	3.536	2.72e-08
let-7	microrna	-4.119	3.16e-08
RABL6	other	3.197	3.28e-08
JUN	transcription regulator	4.005	4.11e-08
IL1A	cytokine	3.265	1.94e-07
E2f	group	3.226	2.36e-07
Ap1	complex	2.789	2.38e-07
IL22	cytokine	3.199	4.46e-07
Vegf	group	3.595	4.97e-07
MAP2K3	kinase	2.776	5.32e-07
NfkB-RelA	complex	2.107	5.68e-07
ERK1/2	group	4.027	1.03e-06
EGFR	kinase	3.463	1.17e-06
IFI16	transcription regulator	2.427	1.44e-06
E2F2	transcription regulator	2.634	1.82e-06
ZFP36	transcription regulator	-3.606	2.12e-06
IL1RAP	transmembrane receptor	2.436	2.22e-06
PPRC1	transcription regulator	2.048	2.26e-06
S100A8	other	2.138	2.54e-06
IL18	cytokine	3.391	3.07e-06
ELAVL1	other	2.664	4.83e-06
TLR7	transmembrane receptor	3.076	6.28e-06
Tnf (family)	group	3.55	7.61e-06
DUSP1	phosphatase	-3.018	7.87e-06
IL17a dimer	complex	2.538	8.18e-06
TBX2	transcription regulator	2.885	8.64e-06
CEBPB	transcription regulator	3.439	9.26e-06
HMGB1	transcription regulator	2.273	1.14e-05
NFKB1	transcription regulator	2.837	1.41e-05
NCR2	transmembrane receptor	2.388	1.42e-05
PF4	cytokine	2.6	1.51e-05
BNIP3L	other	-2.525	1.52e-05
KDM5B	transcription regulator	-3.095	1.59e-05
TNFAIP3	enzyme	-2.386	1.82e-05
NfkB1-RelA	complex	2.567	2.01e-05
EGF	growth factor	2.854	2.1e-05
TBK1	kinase	2.389	2.2e-05
TLR5	transmembrane receptor	2.723	2.93e-05
ACKR2	g-protein coupled receptor	-2.107	2.93e-05
IKBKE	kinase	2.413	3.14e-05
TLR4	transmembrane receptor	2.844	3.33e-05
PGF	growth factor	2.548	3.4e-05
TAB1	enzyme	-2.023	3.4e-05
IL17A	cytokine	4.267	3.61e-05
Akt	group	2.312	3.75e-05
PLG	peptidase	2.574	4.15e-05
IKBKB	kinase	3.199	4.32e-05
SYK	kinase	2.21	4.39e-05
RAF1	kinase	4.144	4.73e-05
PLA2G4A	enzyme	2.164	4.77e-05
MKL1	transcription regulator	-2.189	5.23e-05
RPSA	translation regulator	-2.598	5.51e-05
GNAI3	enzyme	2.419	5.54e-05
RNASE1	enzyme	2.411	5.54e-05
Jnk	group	2.956	5.79e-05
Alpha catenin	group	-2.242	5.79e-05
ERK	group	2.402	5.99e-05
TNFSF12	cytokine	2.864	6.34e-05
THRA	ligand-dependent nuclear receptor	-2.164	6.96e-05
MITF	transcription regulator	2.356	7.2e-05
IL37	cytokine	-2.211	7.21e-05
DYRK1A	kinase	-2.428	7.4e-05
TGFBR2	kinase	-2.084	7.56e-05
TMEM173	other	2.122	7.69e-05
SRF	transcription regulator	-2.856	7.73e-05
CD3E	transmembrane receptor	-2.586	7.82e-05
TAL1	transcription regulator	2.496	8.1e-05
BCL10	transcription regulator	2.217	0.000105
AIMP1	cytokine	2.171	0.000105
IRF1	transcription regulator	2.436	0.000127
IL32	cytokine	2.071	0.000128
RB1	transcription regulator	-2.173	0.000144
NOD2	other	2.909	0.000147
CXCL3	cytokine	2.206	0.000149
CXCL2	cytokine	2.191	0.000149
TLR9	transmembrane receptor	3.775	0.000152
SAA1	transporter	2.383	0.000161
CXCL10	cytokine	2.16	0.000161
CAMP	other	2.153	0.000186
S100A9	other	2.557	0.000195
IL-17f dimer	complex	2.224	0.000205
IL1	group	4.204	0.000223
CCL2	cytokine	2.298	0.000233
FGF2	growth factor	3.07	0.000238
HAND2	transcription regulator	-2.183	0.000238
TICAM1	other	3.277	0.000263
SGK1	kinase	-2.342	0.00028
IL17F	cytokine	2.148	0.000313
TNFSF13B	cytokine	2.761	0.000316
TLR3	transmembrane receptor	3.83	0.000317
VEGFA	growth factor	2.411	0.000322
NUPR1	transcription regulator	-2.602	0.000327
AKT1	kinase	2.139	0.000335
PI3K	complex	2.553	0.000339
ADORA3	g-protein coupled receptor	2.225	0.000363
IL17C	cytokine	2.409	0.000384
Collagen type 1	complex	2.124	0.0004
PTGES	enzyme	2.189	0.000415
HEY2	transcription regulator	2.39	0.000466
PTGS2	enzyme	2.758	0.00047
ADCYAP1	other	-2.093	0.0005
MEF2D	transcription regulator	-2.239	0.000511
mir-21	microrna	-2.998	0.000531
Ccl2	cytokine	2.58	0.000536
MAVS	other	2.577	0.000607
IL12B	cytokine	2.263	0.000607
miR-146a-5p	mature microrna	-2.532	0.000647
CORT	other	-2.407	0.000671
PDGF BB	complex	3.399	0.000687
FABP4	transporter	2.188	0.000756
TLR6	transmembrane receptor	2.168	0.000756
CCL5	cytokine	2.195	0.000767
Rb	group	-2.23	0.000767
DDX58	enzyme	2.727	0.000772
IL23A	cytokine	2.382	0.000797
DNASE2	enzyme	-2.171	0.000797
C3	peptidase	2.01	0.000866
RELA	transcription regulator	3.05	0.000981
PRKCA	kinase	2.451	0.00103
STAT2	transcription regulator	2.404	0.00103
IRF3	transcription regulator	2.759	0.00109
HMOX1	enzyme	-2.278	0.00111
CLEC7A	transmembrane receptor	2.168	0.00115
RNASE2	enzyme	2.4	0.00128
PIK3R1	kinase	2.554	0.00137
MYD88	other	3.923	0.00139
CCL3	cytokine	2.203	0.0014
IL12 (complex)	complex	2.131	0.00158
KLF6	transcription regulator	2.742	0.00165
MAP3K8	kinase	3.518	0.00177
E2F1	transcription regulator	3.244	0.00194
TET2	other	2.519	0.002
MAP2K1/2	group	2.567	0.00201
RBL2	other	-2.564	0.0021
MOG	other	2.382	0.00211
KITLG	growth factor	3.354	0.00221
MAP3K1	kinase	2.59	0.00235
TRADD	other	2.208	0.00238
PRKD1	kinase	2.176	0.00238
ADA	enzyme	-2.189	0.00238
DOCK8	other	2.813	0.00242
MAPK3	kinase	2.562	0.00242
IL10RA	transmembrane receptor	-2.363	0.00247
MYBL2	transcription regulator	2.435	0.00256
CXCL12	cytokine	2.195	0.00262
IL33	cytokine	2.895	0.00271
NR3C1	ligand-dependent nuclear receptor	-2.564	0.00277
TNFSF11	cytokine	2.55	0.00278
ETS1	transcription regulator	2.562	0.00285
CD14	transmembrane receptor	2.591	0.00291
TRAF6	enzyme	2.324	0.00291
PRKCE	kinase	2.744	0.00317
MAP2K4	kinase	2.614	0.00322
Ras	group	2.269	0.00338
Nfat (family)	group	2.2	0.00343
RBL1	transcription regulator	-2.16	0.00346
IFNL1	cytokine	2.744	0.00376
KDM2B	enzyme	-2.233	0.00378
SNCA	enzyme	2.765	0.00391
GATA4	transcription regulator	-2.467	0.00391
STAT1	transcription regulator	2.417	0.00398
FN1	enzyme	2.759	0.00463
Fcer1	complex	2.586	0.00472
IL2	cytokine	2.771	0.00584
NOTCH2	transcription regulator	-2.174	0.00645
Mek	group	3.176	0.00685
Ifn	group	2.206	0.00739
CyR61	other	2.57	0.00809
INSIG1	other	-2.984	0.00836
IRF5	transcription regulator	2.55	0.00924
PTPRJ	phosphatase	2.437	0.00927
EIF2AK2	kinase	2.214	0.00992
RAC1	enzyme	2.026	0.01
SASH1	other	2.631	0.0107
IL1RN	cytokine	-3.029	0.0109
mir-146	microrna	-2.16	0.0126
CD40LG	cytokine	3.444	0.0128
SAMSN1	other	2.814	0.0128
CSF1	cytokine	3.184	0.0144
ARHGAP21	other	2.224	0.0153
TYROBP	transmembrane receptor	2.109	0.0153
Tlr	group	2.917	0.0157
TLR8	transmembrane receptor	2.173	0.0168
IL7	cytokine	2.604	0.0188
TLR2	transmembrane receptor	2.864	0.0221
MYOD1	transcription regulator	-2.06	0.026
TCR	complex	2.657	0.0286
NFATC2	transcription regulator	2.018	0.0302
DICER1	enzyme	-2.34	0.0311
TAF4	transcription regulator	-2.412	0.0349
MIF	cytokine	2.748	0.0406
MAP2K7	kinase	2.208	0.0424
PDGFB	growth factor	2.207	0.0453
TGM2	enzyme	2.528	0.0483
